# Supplementary material for: A new diminutive species of bohaiornithid enantiornithine (Aves: Ornithothoraces) from the Lower Cretaceous Jehol Group, northern China
Source: Sci Rep. 2024 Dec 28;14:31363. doi: 10.1038/s41598-024-82869-8 (PMC11682239; doi:10.1038/s41598-024-82869-8)
Supplement: Supplementary file 2 — Supplementary Material 2 [file 41598_2024_82869_MOESM2_ESM.tnt]

xread
212 56
Archaeopteryx	00000000000000000?00?00000000000000?00[0 1]?100000000?01????000?00000000000?0000000000000???????????000?000000000000000000?00000000?00100000000000000000020000001?00100002?10?000000011?0?????0000000000000?010000000100
Jeholornis	[0 1]023110????????0?????????000???0?00???0????00000??00?????01001?00001?01?1110?1?10?00[1 2][0 1]???????000?00000000000?[0 1]00??01011110?00000211001000010002000101300000011?1100001?0?[0 1]0??00?010[0 1]0?100??11000000??00?0200?00000?0
Sapeornis	1010010[0 1]????00101?0??????1??0??0?01???2?100[0 1]0101??2010?0000?01100000?00?0110???00002????????????000??00010100000000100111????00?21100000000?0020101103000?0?110111?001010??01010010?1?1011?110000000000?010000[1 2]011??
Confuciusornis	10231111???00010100?0120?1??01011100101?101[0 1]020110200000101?0?0?000??00?0010[1 2]10000002[1 2]10??01100?000010002010?0000001000010021000210?0000100?0000002002000000?101110000101120211?000[1 2]00000011100010011110010000100100
Changchengornis	1?231?11??????1?????0????1??110??100??[1 2]??????2?1??2?000??01?0?0?000?????0010????000121???????0????0????020????????0????01?????0?????00?000??0000102002??0????????[1 2]??0???????????01?????????11000??0??1??0100?01001?0
Eoconfuciusornis	10231?1[0 1]????00???????????1??0100?100???0?0?[0 1]00?1??2?0000?0??0???000[0 1]0?0?0?100?100000????????????000000001001??????0????01?????0?01??000?0?0?0001002002??0?0???????000[1 2]?????1??0??1??1??00????00000??01?00[1 2]00?0100000
Protopteryx	[0 1]010110??????????????????00?0?00????????1??[0 1]02????2????0101?11?011???01?[2 3]100?1?011132[1 2]111201?0?0??0??000010???????0????11???110031??00000000011?000102??????1?1?????01???????????1?????????1?1???0???0??02?0?00?0110
Orienantius	[0 1]0[1 2]0??0???????????0??????0000000??????0?1??10111??201??0?01??1?0?0?1?11??100?00011?32212021??0?0??0????00100????????0??11????10?01??0010100?0120100102000?0?1???1???00????2???0?01?????????101???0???1??00?0?02?0110
Eopengornis	0000110[0 1 2]??????????0??????000?000??????1?????0?????2?1????01?1110100??11??1001100111321?110?1?0?000100100000??0?0000????11??????0?1[0 1]?00?0?001?110102?03??????????????0[0 1 2]???????????100???????1??000????1??0101?0?012?0
Parapengornis	00001?0[0 1 2]??????1???0???[0 1]0?0000?0??0????1?1???011???2110?0101?1110100?001??10?11??11132[1 2]?1201[0 1]00?0001?0100000??0?0000????111?????0?11000100001?1[1 2]0102113?00???0?10??0102??????0???0100?11?0??1??00?0???1??01???01011?0
Junornis	[1 2]0[1 2][0 2]1?0[0 1 2]??????????0??????0[0 1]00??0????????????0??1??2?11?0??1?1??0???1?12?0100[1 2]0?111?[2 3]2??21311?0?1001??1?00102??????1????11??????021??0??0100??120110112000?????0?1[1 2]0???????????1?010??00????11110?1???1??0100?02?01?0
Concornis	????????????????????????????????????????????011?????????0?111110?0?1112?010?31??111[2 3]221222111010001111?0[0 1]1021??????1????1112???????????1??0????010??22????????101[1 2]?00?0????0??11121?11?????111?0?0??00??0000?01?????
Elsornis	??????????????????????????????????????[0 1]??1??010???????????1111100012112?01001010111[2 3]22110?1100?1001100000100[1 2]10000111??0100[1 2]1?1?31?????????01???????????????????????????????????????????????????????????????????????
Eoalulavis	??????????????????????????????????????00111202??????????0?11111010111110010020?111?312?0??0?00??0011110001021001001111111??21?1????????0??0?01?01???2???????1???????????1?1???????????????????????????????????????1?
Cathayornis	[1 2]0[1 2]0??0???????????0??????0000??0?????????1??011???2?0111??11111010???11?0100100111?32212231100?0001111?011021[0 1]01011111011????110?1100010100001301011220000??11????00?0?0121?[1 2]11?00[0 1]????1???11[0 1]?0?0???12?0100?1???1??
Eocathayornis	?0?0??????????????0???0??0?00??0?????????1??001???2???????111????0???12?010010??????22121311?0?0?01??1?0010??[0 1]?11?11???10??????031??00101?00012010001???????????????????????????????????????????????????????????????
Eoenantiornis	[0 1]01[0 1]??0[0 1]??????????0??????000??????????????????????2??1??1011111010111010010?[2 3]0??111[2 3]2[1 2 3]?20[2 3]1100000?1??1?0010????????????11?????1031??000010000120101122??0????????[1 2]?001????1??????1??????????11?0????????0??1?0??0110
Gobipteryx	10[1 2]310120010???????0???0?1??0001??10?????1???0??00[1 2]1??????1[1 2]11?010111?[1 2]001??00??11?[2 3]????????????0??????0???????????????11???1?1????????0??0?01?0??????0?0?????????0?03????????010?[1 2]10?011??110?0?000?[1 2]?[1 2]0?01?1??????
Iberomesornis	??????????????????????????????????????0??11100000?210?????1?1??0?0???11?01??????11?[2 3][1 2][1 2 3]??????????????0??0???[0 1]??0???1????11????????????????????????????????????????1?0??????????0101??????????001000??01??0000?0??00??
Longipteryx	?022111??????????????????0100??0?01???1111?????[2 3 4]0?2?01?1101?111010???1[1 2]?010010?111132[2 3]?21111?0?1?01101?00102?[0 1]000011?1111??????00110000110000120100013000???11101[1 2]1001?0?[1 2]1?????02?????????1?0100000001?2000?020111?
Longirostravis	[0 1]022??1??????????????????000???0?01???1?????0??1??2?011100111????0?2?11?0100[1 2 3]0?0111[1 2 3]2[1 2 3]?2141100?0?01??1?0010??[0 1]????1????10???????31??10????0101201????3????1?1??11?1????0?1????1?010??????1?1101000??0?2?0100?0??????
Neuquenornis	??????????????????0?????????????????????????011???????????1?1????01112[1 2]1010???1?1111230[1 2]?1?1????0????110?0????01?11????11?1??11?31??1[0 1]?0??00????????????????????????????1110?1????1?????????10?0???1?2??[0 1 3]?0110???[1 2]??
Pengornis	00[0 1]01101????0?????0?1????0000?0?????1?[1 2]??1??0101??2??????01?11???0???11??10?2???11?2????21??????001?01001001?[0 1]?10001?0?11??????1[2 3]111???0?01101?01???[1 2]3??????????????02?011????1?01[0 1]??1[1 2]?1??11010000101100201?0100???
Rapaxavis	[0 1]022??1[0 1 2]??????????????[0 1]??0000?0??01??????1??011[0 1]??2?0?11001?1??0?00??01?01??20??110322122411?0?000100??00101?[0 1]0???1111110???1??0[0 1 2]11?00001000013011?1230000??11111[1 2]100?00??????0??1[0 1]?0?1?1??1001000??002?0100?02001??
Shanweiniao	[0 1]?[1 2][1 2]??1???????????????????0?0??0?01???[1 2]?1?????????[1 2]??1?1?01?1????00??11?0100200011?[2 3]2[1 2 3]?211?[0 1]?0?0??1?????010???????11???11????1????????????????2011??22?????????????????0?0?0[0 1]?1??0?????????110?0000???1?[0 1]1?0?02?01?1
Vescornis	???????[0 1 2]?????????????????00000?0001?1?21?1??01?2??2???00?01?1??0?0?[1 2]?[0 1]1?010020?011?322120111?0?0101101?01101?[0 1]0???1111111??????1011000?01?0?01[2 3]010[0 1]122????????????????????????0??1[0 1]?????????00?000??010?1201?1[1 2]?01??
Vorona	??????????????????????????????????????????????????????????????????????????????????????????????????????????????????????????????????????????????????????????????????????10102021000?1111011111110010011?01010000??????
Schizooura	0123111[0 1]?????????????????1??0??1?01?0?[1 2]1?00?0??[3 4 5]011[1 2]?000?01011?0?101?11?011??0??110122?2?011????1?000??010001[0 1]0???01?0?10?????0031??00001001?020101103?0??????011[1 2]0103?????1?????1[1 2]????????11?10?0001[0 1]2?0110000?00?1
Jianchangornis	??????????????????0??????00?0010?01???1?????020[3 4]0?2??????01011100102001?0110000121002[2 3]021001?0?1010000001100100???01?0111?????0??1??01?10000??[0 1]1101013??0????????[1 2]0003???????0??00??0?110??1121000??????0100?000?1??
Archaeorhynchus	1013111[1 2]????????????012??1??00000??1??[1 2]1????0?????211???[1 2]01011?001?2001?0110010?21002[2 3]02221100?001000??0110???0???0110?11????100?1??000110010021101?23?00???10110[1 2]0001?????0????00100?????211110?0????0?0100?0?0????
Longicrusavis	10[1 2]01?0?????????????????????0010?01???[1 2]1?11?020???????????10111001???0??[1 2]110010121012301201100?0110101?01002221100010001100???0?31110??100001021001101?????11??10[1 2]?0?????????1100122[0 1]1200?11121111??102?0100?00001??
Apsaravis	?????????????????????1[0 1]??1??11?1?????021?1?200040?21??????101110001111211111?101????[1 2][2 3]0???11????1100100010011000011111111012110031100111?110???1??????1000111?1102?113101[1 2]?11?1????201211??11211111?1?200210?0?0????
Hongshanornis	?02?110??????1???????????0000?10?0????0?????02?[3 4 5]??[1 2]????0101011100?0??02?1111010121?12[1 2 3]?22?1[1 2]?0?0110??1?0110??2?0000????11???????31??01?10?001021101101????????0?0[1 2]?0?3????????0?01[1 2]?11201??1121111?010[1 2]?0200?0000111
Yanornis	10211102??????1??????????0000?1??01???21????02030?[1 2]??????0101111010?001?2110?1?121002302[1 2]21[1 2]?100110011?011021[0 1]0???0100011?0?11?03111000110001021101?23100?11?1010[1 2]0003?011????1?00??01?00??11110?0[0 1]1?12?0100?00001??
Patagopteryx	????????????1?1110001111?????????00001211011000311?2??????101110000?0???111110?0????2[1 2]????1[0 1]????1001???10100??00000100?0000?0?0?[1 2 3]?????????1?1??000??20?00?00001101?013?01120?110001?0?0011111210101110000[1 2]00001001??
Yixianornis	1021??????????????0???1??00?0?11?????01?1??20103??2?1000[1 2]01011100101001?21110101210?2301121[1 2]01?1?10??11??10??1?10?01?0?100?21100311101011010102110110210???10?0111?003??1?2?1?1000[1 2]2???????11[1 2]1??01110??01[0 1]??00001?1
Gansusyumenensis	?????????????????????????????????????101?102010400221000011011100102001?3110111121002302101001?0110011?011013?100001001110021110312101111001103110010210011101011200030011211110012211[1 2]00?211211111010[1 2]10210000001??
Gansuszheni	????10?3???????????1?????00?0?10101????110??02??0?2?1000001?11?001?2001?311011??21002302111????011001??01102[2 3]?1???01?0?11?02??0?312100111001102110111210??11?101020000?0[1 2]1??[1 2]11?0122111001?112?111??102?0210?00?01??
Ichthyornis	[1 2]12???0???????11????111000000??0101111[0 1]11012020400211000??1011110101001?211101012?002300??12101?11001100100122100001000110021101312101211100103111???3100011???112????1010211110012211100???1211221?1?21020000??????
Hesperornis	11231103??111?1111011111?00100101010?02100121205011210001?0[1 2]01?00?01001?0110??00?00021?0??00100???????0????00000000???????????????????????????????????10011101110201131021222110102211101121121122101322322000?1????
Parahesperornis	1123110???111?11110?1111?001001??010?02100121205011210?01?0[1 2]01?00?01001?01??????????21?0??00100???????0????00000000???????????????????????????????????10011101110201131021222110102211101121121121101?2232200011????
Vegavis	?????????????????????????????????????02?1???12?5???1??????1011?00101?01?[0 1]1000???????????????????110??1110??0????????????0?????01312?01111?10?0311???2?01?11????0?2?????0112121100?2?2?1????11211??2?1????1???0??????
Anas	2123011311111?111111112111??1000101110211012100501221000211011110102012?21100101210023111001101111001111010031111101000010011101312012211111103111?12311111101011201131011211110012220101121121121201321022000000011
Gallus	1123111311111?111111112111??1000101110211012100501221000211211110102012?21110101210123110101101111001111010031111111000110011101312012211110113111?12111111101101201131011211110012220101121121121201322012010000011
Bellulornis	?????????????????????????????????????????????00[2 3 4]??21?000??1011?0?1?10[0 1]1?011???0?11012[2 3]11221100?0110000?010001?????0????10??????031000000000010201001031????1???1?2??0??0?0????1?012?0??????1121010???02?0200?00?00?1
Fortunguavis	??????0???????????????????????????0???0?110[1 2]01?00?2??1?100111110101110?00110??00??122[2 3]?2[1 2]?1??000000??100010????0001?????1?????112110000010010120100?1?0???????0101?012?010????1??1?101???1?1101000000?0?0201001001??
shenqiornis	[0 1]0101102????0?????0?1????0100?00??1?0?[0 1]1100?011??????????01?11?0?0?[1 2]?[0 1]1?010021?011?[2 3]2??[1 2]12?1?0?0?01101?00000???????1???11?????0?01??000010010120100?[1 2][2 3]000?????011[0 1]??01?0??????0??????????????[0 1]?0?0???2??[0 1]?0?????0???
Sulcavis	[0 1]010??0?????0?????0??????0100?0??????????11??11[1 2]??210110?01?1??0?0???11?0100200?1113[1 2]????????????01????0[0 1]00????????1???11??[0 1]???0[0 2]1??00[0 1]?10??0120101112??00???????[1 2]0?????????????01??0?011??1101000??0[1 2 3]??0101?01001??
Bohaiornis	10101102??????????0??????0100?00?001????111?011[0 1 2]??2?011010111110?00?002?01002001111222121311?0?1001??1000101?0??1?11???11?????1001100001100?0120101123000?????011[1 2]?000?0?1???00?0[0 1]0?0?0010?11[0 1]1000??01?[0 1]0101?01?01??
Parabohaiornis	?0201002??????????0??????0100?00?0?????01??10111??2?0110101?1110?0?1102?0100200111132[1 2]?20311?0?1001??1000101001???1110011?????10?1??00011001?120101123?00?0??1011[1 2]100000????????0[0 1]0?000100?1?01000??012?0101?02?01??
Longusunguis	[0 1]0[1 2]01?02?????????????????0100?00?01???[1 2]?1??1011[1 2]??200110?01?1??0??0??02?01002001[1 2]1?32[1 2]????1??0??001??100000??0?0??11???11?????1001??0001?001?1?010112200??????011[1 2]?001????1?100?010?000110?1?01??00??1??0[1 2]01002?0???
Zhouornis	[0 1]0[1 2]01?01??????????0?1????0[0 1]00?0000??1?[1 2]?11??0111??200110?01111101001112?0110[1 2]00111132212131100?1000??100000??0?11111???11?????1031??0000000?0120101?22000?0?1????[1 2]?00100??1?101?010?0??11??1111000??01??0101?01?01??
CUGBP	??[1 2]01?02?????????????????0[0 1]?0?00??????[1 2]??1???[1 2]?[1 2]??2????0?01?1??0?0?1?11?0100?0??111[2 3]22121[2 3 4]???0?0??0????0010????????????11?????10?1??0[0 1]?01?0?012010[0 1]12????????????[1 2]????????????0??????????????[0 1]?0?0???1??0001?0????10
Gretcheniao	???[0 2]??0???????????0??????0[0 1]?0??0?00???[1 2]??101011???2?1??0??11111010?1122?0100[0 1 2]00?111322121[1 2]1??0?1??000?0001011?0?0??1100111???110211000?01001012010?11[2 3]000?0?11011[1 2]00?1?0??10100?01[0 1]??00111?1111000??011?01[0 1]0?0[1 2]?01??
BMNHC-Ph1204	[0 1]0101102??????????0?1????0100?00000???[1 2]?1??1011[1 2]0021011000111110?001012?01002001111321?11311???1001??110010??0?0001????11?????1001??0000100101201011220000000?011[1 2]0001?0??1???0??0?????????10010000001??01?1?0??????
Neobohaiornis	[0 1]0101?02??????????0??????0100?00000?????1???0??[1 2]??210110??111110?011111?01002000111?2[1 2]?21211?0?10010?1000101?0?101111??11?????1021??00001001013010102200???0??011[1 2]?0?3?0??1?1?0001?1?????1?1111000?001??0101002?01??
;
Ccode
+[/1 0 -[/1 1 +[/1 2 -[/1 3 -[/1 4
-[/1 5 -[/1 6 +[/1 7 -[/1 8 -[/1 9
-[/1 10 -[/1 11 -[/1 12 -[/1 13 -[/1 14
-[/1 15 -[/1 16 -[/1 17 -[/1 18 -[/1 19
-[/1 20 -[/1 21 +[/1 22 -[/1 23 -[/1 24
-[/1 25 -[/1 26 -[/1 27 -[/1 28 -[/1 29
-[/1 30 -[/1 31 -[/1 32 -[/1 33 -[/1 34
-[/1 35 -[/1 36 -[/1 37 +[/1 38 -[/1 39
-[/1 40 -[/1 41 -[/1 42 +[/1 43 -[/1 44
-[/1 45 -[/1 46 +[/1 47 -[/1 48 -[/1 49
+[/1 50 +[/1 51 -[/1 52 -[/1 53 -[/1 54
-[/1 55 -[/1 56 -[/1 57 -[/1 58 -[/1 59
-[/1 60 -[/1 61 -[/1 62 -[/1 63 -[/1 64
-[/1 65 -[/1 66 +[/1 67 -[/1 68 -[/1 69
-[/1 70 -[/1 71 -[/1 72 -[/1 73 -[/1 74
-[/1 75 +[/1 76 -[/1 77 -[/1 78 -[/1 79
-[/1 80 -[/1 81 -[/1 82 +[/1 83 -[/1 84
-[/1 85 -[/1 86 -[/1 87 -[/1 88 -[/1 89
-[/1 90 -[/1 91 -[/1 92 -[/1 93 -[/1 94
-[/1 95 -[/1 96 -[/1 97 -[/1 98 -[/1 99
-[/1 100 -[/1 101 -[/1 102 -[/1 103 -[/1 104
-[/1 105 -[/1 106 -[/1 107 -[/1 108 -[/1 109
-[/1 110 -[/1 111 -[/1 112 -[/1 113 -[/1 114
-[/1 115 -[/1 116 -[/1 117 -[/1 118 -[/1 119
-[/1 120 -[/1 121 -[/1 122 -[/1 123 -[/1 124
-[/1 125 -[/1 126 -[/1 127 -[/1 128 -[/1 129
-[/1 130 -[/1 131 -[/1 132 +[/1 133 -[/1 134
-[/1 135 -[/1 136 -[/1 137 -[/1 138 -[/1 139
-[/1 140 -[/1 141 +[/1 142 -[/1 143 -[/1 144
-[/1 145 -[/1 146 -[/1 147 +[/1 148 -[/1 149
-[/1 150 -[/1 151 -[/1 152 -[/1 153 -[/1 154
-[/1 155 -[/1 156 -[/1 157 -[/1 158 -[/1 159
-[/1 160 +[/1 161 -[/1 162 -[/1 163 -[/1 164
-[/1 165 -[/1 166 -[/1 167 -[/1 168 -[/1 169
-[/1 170 -[/1 171 +[/1 172 -[/1 173 -[/1 174
-[/1 175 -[/1 176 -[/1 177 -[/1 178 +[/1 179
+[/1 180 -[/1 181 +[/1 182 -[/1 183 -[/1 184
-[/1 185 +[/1 186 -[/1 187 -[/1 188 +[/1 189
-[/1 190 -[/1 191 -[/1 192 -[/1 193 +[/1 194
-[/1 195 -[/1 196 -[/1 197 -[/1 198 +[/1 199
-[/1 200 -[/1 201 -[/1 202 -[/1 203 -[/1 204
-[/1 205 -[/1 206 -[/1 207 -[/1 208 -[/1 209
-[/1 210 -[/1 211 ;
Ancstates
-0 -1 -2 -3 -4 -5 -6 -7 -8 -9
-10 -11 -12 -13 -14 -15 -16 -17 -18 -19
-20 -21 -22 -23 -24 -25 -26 -27 -28 -29
-30 -31 -32 -33 -34 -35 -36 -37 -38 -39
-40 -41 -42 -43 -44 -45 -46 -47 -48 -49
-50 -51 -52 -53 -54 -55 -56 -57 -58 -59
-60 -61 -62 -63 -64 -65 -66 -67 -68 -69
-70 -71 -72 -73 -74 -75 -76 -77 -78 -79
-80 -81 -82 -83 -84 -85 -86 -87 -88 -89
-90 -91 -92 -93 -94 -95 -96 -97 -98 -99
-100 -101 -102 -103 -104 -105 -106 -107 -108 -109
-110 -111 -112 -113 -114 -115 -116 -117 -118 -119
-120 -121 -122 -123 -124 -125 -126 -127 -128 -129
-130 -131 -132 -133 -134 -135 -136 -137 -138 -139
-140 -141 -142 -143 -144 -145 -146 -147 -148 -149
-150 -151 -152 -153 -154 -155 -156 -157 -158 -159
-160 -161 -162 -163 -164 -165 -166 -167 -168 -169
-170 -171 -172 -173 -174 -175 -176 -177 -178 -179
-180 -181 -182 -183 -184 -185 -186 -187 -188 -189
-190 -191 -192 -193 -194 -195 -196 -197 -198 -199
-200 -201 -202 -203 -204 -205 -206 -207 -208 -209
-210 -211 ;
xgroup
;
agroup
;
taxcode
+0 +1 +2 +3 +4 +5 +6 +7
+8 +9 +10 +11 +12 +13 +14 +15
+16 +17 +18 +19 +20 +21 +22 +23
+24 +25 +26 +27 +28 +29 +30 +31
+32 +33 +34 +35 +36 +37 +38 +39
+40 +41 +42 +43 +44 +45 +46 +47
+48 +49 +50 +51 +52 +53 +54
;
blocks 0;
proc/;
