# Supplementary material for: A new diminutive species of bohaiornithid enantiornithine (Aves: Ornithothoraces) from the Lower Cretaceous Jehol Group, northern China
Source: Sci Rep. 2024 Dec 28;14:31363. doi: 10.1038/s41598-024-82869-8 (PMC11682239; doi:10.1038/s41598-024-82869-8)
Supplement: Supplementary file 3 — Supplementary Material 3 [file 41598_2024_82869_MOESM3_ESM.nex]

#NEXUS
[written Sat Nov 23 10:01:36 CST 2024 by Mesquite  version 3.10 (build 765) at DESKTOP-B41EJFH/192.168.3.10]

BEGIN TAXA;
	DIMENSIONS NTAX=56;
	TAXLABELS
		Archaeopteryx Jeholornis Sapeornis Confuciusornis Changchengornis Eoconfuciusornis Protopteryx Orienantius Eopengornis Parapengornis Junornis Concornis Elsornis Eoalulavis Cathayornis Eocathayornis Eoenantiornis Gobipteryx Iberomesornis Longipteryx Longirostravis Neuquenornis Pengornis Rapaxavis Shanweiniao Vescornis Vorona Schizooura Jianchangornis Archaeorhynchus Longicrusavis Apsaravis Hongshanornis Yanornis Patagopteryx Yixianornis Gansusyumenensis Gansuszheni Ichthyornis Hesperornis Parahesperornis Vegavis Anas Gallus Bellulornis Fortunguavis shenqiornis Sulcavis Bohaiornis Parabohaiornis Longusunguis Zhouornis CUGBP Gretcheniao 'BMNHC-Ph1204' Neobohaiornis 
	;

END;


BEGIN CHARACTERS;
	DIMENSIONS  NCHAR=212;
	FORMAT DATATYPE = STANDARD GAP = - MISSING = ? SYMBOLS = "  0 1 2 3 4 5";
	MATRIX
	Archaeopteryx     00000000000000000?00?00000000000000?00(0 1)?100000000?01????000?00000000000?0000000000000???????????000?000000000000000000?00000000?00100000000000000000020000001?00100002?10?000000011?0?????0000000000000?010000000100
	Jeholornis        (0 1)023110????????0?????????000???0?00???0????00000??00?????01001?00001?01?1110?1?10?00(1 2)(0 1)???????000?00000000000?(0 1)00??01011110?00000211001000010002000101300000011?1100001?0?(0 1)0??00?010(0 1)0?100??11000000??00?0200?00000?0
	Sapeornis         1010010(0 1)????00101?0??????1??0??0?01???2?100(0 1)0101??2010?0000?01100000?00?0110???00002????????????000??00010100000000100111????00?21100000000?0020101103000?0?110111?001010??01010010?1?1011?110000000000?010000(1 2)011??
	Confuciusornis    10231111???00010100?0120?1??01011100101?101(0 1)020110200000101?0?0?000??00?0010(1 2)10000002(1 2)10??01100?000010002010?0000001000010021000210?0000100?0000002002000000?101110000101120211?000(1 2)00000011100010011110010000100100
	Changchengornis   1?231?11??????1?????0????1??110??100??(1 2)??????2?1??2?000??01?0?0?000?????0010????000121???????0????0????020????????0????01?????0?????00?000??0000102002??0????????(1 2)??0???????????01?????????11000??0??1??0100?01001?0
	Eoconfuciusornis  10231?1(0 1)????00???????????1??0100?100???0?0?(0 1)00?1??2?0000?0??0???000(0 1)0?0?0?100?100000????????????000000001001??????0????01?????0?01??000?0?0?0001002002??0?0???????000(1 2)?????1??0??1??1??00????00000??01?00(1 2)00?0100000
	Protopteryx       (0 1)010110??????????????????00?0?00????????1??(0 1)02????2????0101?11?011???01?(2 3)100?1?011132(1 2)111201?0?0??0??000010???????0????11???110031??00000000011?000102??????1?1?????01???????????1?????????1?1???0???0??02?0?00?0110
	Orienantius       (0 1)0(1 2)0??0???????????0??????0000000??????0?1??10111??201??0?01??1?0?0?1?11??100?00011?32212021??0?0??0????00100????????0??11????10?01??0010100?0120100102000?0?1???1???00????2???0?01?????????101???0???1??00?0?02?0110
	Eopengornis       0000110(0 1 2)??????????0??????000?000??????1?????0?????2?1????01?1110100??11??1001100111321?110?1?0?000100100000??0?0000????11??????0?1(0 1)?00?0?001?110102?03??????????????0(0 1 2)???????????100???????1??000????1??0101?0?012?0
	Parapengornis     00001?0(0 1 2)??????1???0???(0 1)0?0000?0??0????1?1???011???2110?0101?1110100?001??10?11??11132(1 2)?1201(0 1)00?0001?0100000??0?0000????111?????0?11000100001?1(1 2)0102113?00???0?10??0102??????0???0100?11?0??1??00?0???1??01???01011?0
	Junornis          (1 2)0(1 2)(0 2)1?0(0 1 2)??????????0??????0(0 1)00??0????????????0??1??2?11?0??1?1??0???1?12?0100(1 2)0?111?(2 3)2??21311?0?1001??1?00102??????1????11??????021??0??0100??120110112000?????0?1(1 2)0???????????1?010??00????11110?1???1??0100?02?01?0
	Concornis         ????????????????????????????????????????????011?????????0?111110?0?1112?010?31??111(2 3)221222111010001111?0(0 1)1021??????1????1112???????????1??0????010??22????????101(1 2)?00?0????0??11121?11?????111?0?0??00??0000?01?????
	Elsornis          ??????????????????????????????????????(0 1)??1??010???????????1111100012112?01001010111(2 3)22110?1100?1001100000100(1 2)10000111??0100(1 2)1?1?31?????????01???????????????????????????????????????????????????????????????????????
	Eoalulavis        ??????????????????????????????????????00111202??????????0?11111010111110010020?111?312?0??0?00??0011110001021001001111111??21?1????????0??0?01?01???2???????1???????????1?1???????????????????????????????????????1?
	Cathayornis       (1 2)0(1 2)0??0???????????0??????0000??0?????????1??011???2?0111??11111010???11?0100100111?32212231100?0001111?011021(0 1)01011111011????110?1100010100001301011220000??11????00?0?0121?(1 2)11?00(0 1)????1???11(0 1)?0?0???12?0100?1???1??
	Eocathayornis     ?0?0??????????????0???0??0?00??0?????????1??001???2???????111????0???12?010010??????22121311?0?0?01??1?0010??(0 1)?11?11???10??????031??00101?00012010001???????????????????????????????????????????????????????????????
	Eoenantiornis     (0 1)01(0 1)??0(0 1)??????????0??????000??????????????????????2??1??1011111010111010010?(2 3)0??111(2 3)2(1 2 3)?20(2 3)1100000?1??1?0010????????????11?????1031??000010000120101122??0????????(1 2)?001????1??????1??????????11?0????????0??1?0??0110
	Gobipteryx        10(1 2)310120010???????0???0?1??0001??10?????1???0??00(1 2)1??????1(1 2)11?010111?(1 2)001??00??11?(2 3)????????????0??????0???????????????11???1?1????????0??0?01?0??????0?0?????????0?03????????010?(1 2)10?011??110?0?000?(1 2)?(1 2)0?01?1??????
	Iberomesornis     ??????????????????????????????????????0??11100000?210?????1?1??0?0???11?01??????11?(2 3)(1 2)(1 2 3)??????????????0??0???(0 1)??0???1????11????????????????????????????????????????1?0??????????0101??????????001000??01??0000?0??00??
	Longipteryx       ?022111??????????????????0100??0?01???1111?????(2 3 4)0?2?01?1101?111010???1(1 2)?010010?111132(2 3)?21111?0?1?01101?00102?(0 1)000011?1111??????00110000110000120100013000???11101(1 2)1001?0?(1 2)1?????02?????????1?0100000001?2000?020111?
	Longirostravis    (0 1)022??1??????????????????000???0?01???1?????0??1??2?011100111????0?2?11?0100(1 2 3)0?0111(1 2 3)2(1 2 3)?2141100?0?01??1?0010??(0 1)????1????10???????31??10????0101201????3????1?1??11?1????0?1????1?010??????1?1101000??0?2?0100?0??????
	Neuquenornis      ??????????????????0?????????????????????????011???????????1?1????01112(1 2)1010???1?1111230(1 2)?1?1????0????110?0????01?11????11?1??11?31??1(0 1)?0??00????????????????????????????1110?1????1?????????10?0???1?2??(0 1 3)?0110???(1 2)??
	Pengornis         00(0 1)01101????0?????0?1????0000?0?????1?(1 2)??1??0101??2??????01?11???0???11??10?2???11?2????21??????001?01001001?(0 1)?10001?0?11??????1(2 3)111???0?01101?01???(1 2)3??????????????02?011????1?01(0 1)??1(1 2)?1??11010000101100201?0100???
	Rapaxavis         (0 1)022??1(0 1 2)??????????????(0 1)??0000?0??01??????1??011(0 1)??2?0?11001?1??0?00??01?01??20??110322122411?0?000100??00101?(0 1)0???1111110???1??0(0 1 2)11?00001000013011?1230000??11111(1 2)100?00??????0??1(0 1)?0?1?1??1001000??002?0100?02001??
	Shanweiniao       (0 1)?(1 2)(1 2)??1???????????????????0?0??0?01???(1 2)?1?????????(1 2)??1?1?01?1????00??11?0100200011?(2 3)2(1 2 3)?211?(0 1)?0?0??1?????010???????11???11????1????????????????2011??22?????????????????0?0?0(0 1)?1??0?????????110?0000???1?(0 1)1?0?02?01?1
	Vescornis         ???????(0 1 2)?????????????????00000?0001?1?21?1??01?2??2???00?01?1??0?0?(1 2)?(0 1)1?010020?011?322120111?0?0101101?01101?(0 1)0???1111111??????1011000?01?0?01(2 3)010(0 1)122????????????????????????0??1(0 1)?????????00?000??010?1201?1(1 2)?01??
	Vorona            ??????????????????????????????????????????????????????????????????????????????????????????????????????????????????????????????????????????????????????????????????????10102021000?1111011111110010011?01010000??????
	Schizooura        0123111(0 1)?????????????????1??0??1?01?0?(1 2)1?00?0??(3 4 5)011(1 2)?000?01011?0?101?11?011??0??110122?2?011????1?000??010001(0 1)0???01?0?10?????0031??00001001?020101103?0??????011(1 2)0103?????1?????1(1 2)????????11?10?0001(0 1)2?0110000?00?1
	Jianchangornis    ??????????????????0??????00?0010?01???1?????020(3 4)0?2??????01011100102001?0110000121002(2 3)021001?0?1010000001100100???01?0111?????0??1??01?10000??(0 1)1101013??0????????(1 2)0003???????0??00??0?110??1121000??????0100?000?1??
	Archaeorhynchus   1013111(1 2)????????????012??1??00000??1??(1 2)1????0?????211???(1 2)01011?001?2001?0110010?21002(2 3)02221100?001000??0110???0???0110?11????100?1??000110010021101?23?00???10110(1 2)0001?????0????00100?????211110?0????0?0100?0?0????
	Longicrusavis     10(1 2)01?0?????????????????????0010?01???(1 2)1?11?020???????????10111001???0??(1 2)110010121012301201100?0110101?01002221100010001100???0?31110??100001021001101?????11??10(1 2)?0?????????1100122(0 1)1200?11121111??102?0100?00001??
	Apsaravis         ?????????????????????1(0 1)??1??11?1?????021?1?200040?21??????101110001111211111?101????(1 2)(2 3)0???11????1100100010011000011111111012110031100111?110???1??????1000111?1102?113101(1 2)?11?1????201211??11211111?1?200210?0?0????
	Hongshanornis     ?02?110??????1???????????0000?10?0????0?????02?(3 4 5)??(1 2)????0101011100?0??02?1111010121?12(1 2 3)?22?1(1 2)?0?0110??1?0110??2?0000????11???????31??01?10?001021101101????????0?0(1 2)?0?3????????0?01(1 2)?11201??1121111?010(1 2)?0200?0000111
	Yanornis          10211102??????1??????????0000?1??01???21????02030?(1 2)??????0101111010?001?2110?1?121002302(1 2)21(1 2)?100110011?011021(0 1)0???0100011?0?11?03111000110001021101?23100?11?1010(1 2)0003?011????1?00??01?00??11110?0(0 1)1?12?0100?00001??
	Patagopteryx      ????????????1?1110001111?????????00001211011000311?2??????101110000?0???111110?0????2(1 2)????1(0 1)????1001???10100??00000100?0000?0?0?(1 2 3)?????????1?1??000??20?00?00001101?013?01120?110001?0?0011111210101110000(1 2)00001001??
	Yixianornis       1021??????????????0???1??00?0?11?????01?1??20103??2?1000(1 2)01011100101001?21110101210?2301121(1 2)01?1?10??11??10??1?10?01?0?100?21100311101011010102110110210???10?0111?003??1?2?1?1000(1 2)2???????11(1 2)1??01110??01(0 1)??00001?1
	Gansusyumenensis  ?????????????????????????????????????101?102010400221000011011100102001?3110111121002302101001?0110011?011013?100001001110021110312101111001103110010210011101011200030011211110012211(1 2)00?211211111010(1 2)10210000001??
	Gansuszheni       ????10?3???????????1?????00?0?10101????110??02??0?2?1000001?11?001?2001?311011??21002302111????011001??01102(2 3)?1???01?0?11?02??0?312100111001102110111210??11?101020000?0(1 2)1??(1 2)11?0122111001?112?111??102?0210?00?01??
	Ichthyornis       (1 2)12???0???????11????111000000??0101111(0 1)11012020400211000??1011110101001?211101012?002300??12101?11001100100122100001000110021101312101211100103111???3100011???112????1010211110012211100???1211221?1?21020000??????
	Hesperornis       11231103??111?1111011111?00100101010?02100121205011210001?0(1 2)01?00?01001?0110??00?00021?0??00100???????0????00000000???????????????????????????????????10011101110201131021222110102211101121121122101322322000?1????
	Parahesperornis   1123110???111?11110?1111?001001??010?02100121205011210?01?0(1 2)01?00?01001?01??????????21?0??00100???????0????00000000???????????????????????????????????10011101110201131021222110102211101121121121101?2232200011????
	Vegavis           ?????????????????????????????????????02?1???12?5???1??????1011?00101?01?(0 1)1000???????????????????110??1110??0????????????0?????01312?01111?10?0311???2?01?11????0?2?????0112121100?2?2?1????11211??2?1????1???0??????
	Anas              2123011311111?111111112111??1000101110211012100501221000211011110102012?21100101210023111001101111001111010031111101000010011101312012211111103111?12311111101011201131011211110012220101121121121201321022000000011
	Gallus            1123111311111?111111112111??1000101110211012100501221000211211110102012?21110101210123110101101111001111010031111111000110011101312012211110113111?12111111101101201131011211110012220101121121121201322012010000011
	Bellulornis       ?????????????????????????????????????????????00(2 3 4)??21?000??1011?0?1?10(0 1)1?011???0?11012(2 3)11221100?0110000?010001?????0????10??????031000000000010201001031????1???1?2??0??0?0????1?012?0??????1121010???02?0200?00?00?1
	Fortunguavis      ??????0???????????????????????????0???0?110(1 2)01?00?2??1?100111110101110?00110??00??122(2 3)?2(1 2)?1??000000??100010????0001?????1?????112110000010010120100?1?0???????0101?012?010????1??1?101???1?1101000000?0?0201001001??
	shenqiornis       (0 1)0101102????0?????0?1????0100?00??1?0?(0 1)1100?011??????????01?11?0?0?(1 2)?(0 1)1?010021?011?(2 3)2??(1 2)12?1?0?0?01101?00000???????1???11?????0?01??000010010120100?(1 2)(2 3)000?????011(0 1)??01?0??????0??????????????(0 1)?0?0???2??(0 1)?0?????0???
	Sulcavis          (0 1)010??0?????0?????0??????0100?0??????????11??11(1 2)??210110?01?1??0?0???11?0100200?1113(1 2)????????????01????0(0 1)00????????1???11??(0 1)???0(0 2)1??00(0 1)?10??0120101112??00???????(1 2)0?????????????01??0?011??1101000??0(1 2 3)??0101?01001??
	Bohaiornis        10101102??????????0??????0100?00?001????111?011(0 1 2)??2?011010111110?00?002?01002001111222121311?0?1001??1000101?0??1?11???11?????1001100001100?0120101123000?????011(1 2)?000?0?1???00?0(0 1)0?0?0010?11(0 1)1000??01?(0 1)0101?01?01??
	Parabohaiornis    ?0201002??????????0??????0100?00?0?????01??10111??2?0110101?1110?0?1102?0100200111132(1 2)?20311?0?1001??1000101001???1110011?????10?1??00011001?120101123?00?0??1011(1 2)100000????????0(0 1)0?000100?1?01000??012?0101?02?01??
	Longusunguis      (0 1)0(1 2)01?02?????????????????0100?00?01???(1 2)?1??1011(1 2)??200110?01?1??0??0??02?01002001(1 2)1?32(1 2)????1??0??001??100000??0?0??11???11?????1001??0001?001?1?010112200??????011(1 2)?001????1?100?010?000110?1?01??00??1??0(1 2)01002?0???
	Zhouornis         (0 1)0(1 2)01?01??????????0?1????0(0 1)00?0000??1?(1 2)?11??0111??200110?01111101001112?0110(1 2)00111132212131100?1000??100000??0?11111???11?????1031??0000000?0120101?22000?0?1????(1 2)?00100??1?101?010?0??11??1111000??01??0101?01?01??
	CUGBP             ??(1 2)01?02?????????????????0(0 1)?0?00??????(1 2)??1???(1 2)?(1 2)??2????0?01?1??0?0?1?11?0100?0??111(2 3)22121(2 3 4)???0?0??0????0010????????????11?????10?1??0(0 1)?01?0?012010(0 1)12????????????(1 2)????????????0??????????????(0 1)?0?0???1??0001?0????10
	Gretcheniao       ???(0 2)??0???????????0??????0(0 1)?0??0?00???(1 2)??101011???2?1??0??11111010?1122?0100(0 1 2)00?111322121(1 2)1??0?1??000?0001011?0?0??1100111???110211000?01001012010?11(2 3)000?0?11011(1 2)00?1?0??10100?01(0 1)??00111?1111000??011?01(0 1)0?0(1 2)?01??
	'BMNHC-Ph1204'    (0 1)0101102??????????0?1????0100?00000???(1 2)?1??1011(1 2)0021011000111110?001012?01002001111321?11311???1001??110010??0?0001????11?????1001??0000100101201011220000000?011(1 2)0001?0??1???0??0?????????10010000001??01?1?0??????
	Neobohaiornis     (0 1)0101?02??????????0??????0100?00000?????1???0??(1 2)??210110??111110?011111?01002000111?2(1 2)?21211?0?10010?1000101?0?101111??11?????1021??00001001013010102200???0??011(1 2)?0?3?0??1?1?0001?1?????1?1111000?001??0101002?01??

;

END;
BEGIN ASSUMPTIONS;
	TYPESET * UNTITLED   =  ord:  1 -  212;

	EXSET * UNTITLED  = ;

	WTSET * UNTITLED  =  1: 1 -  212 ;

END;

BEGIN MESQUITECHARMODELS;
	ProbModelSet * UNTITLED   =  'Mk1 (est.)':  1 -  212;
END;

Begin MESQUITE;
		MESQUITESCRIPTVERSION 2;
		TITLE AUTO;
		tell ProjectCoordinator;
		timeSaved 1732327296332;
		getEmployee #mesquite.minimal.ManageTaxa.ManageTaxa;
		tell It;
			setID 0 7652397885925829600;
		endTell;
		getEmployee #mesquite.charMatrices.ManageCharacters.ManageCharacters;
		tell It;
			setID 0 5585133607992619357;
			mqVersion 310;
			checksumv 0 3 3093207169 null  getNumChars 212 numChars 212 getNumTaxa 56 numTaxa 56   short true   bits 63   states 63   sumSquaresStatesOnly 56256.0 sumSquares 56256.0 longCompressibleToShort false usingShortMatrix true   NumFiles 1 NumMatrices 1;
			mqVersion;
		endTell;
		getWindow;
		tell It;
			suppress;
			setResourcesState false false 100;
			setPopoutState 300;
			setExplanationSize 0;
			setAnnotationSize 0;
			setFontIncAnnot 0;
			setFontIncExp 0;
			setSize 1280 601;
			setLocation -8 0;
			setFont SanSerif;
			setFontSize 10;
			getToolPalette;
			tell It;
			endTell;
			desuppress;
		endTell;
		getEmployee  #mesquite.charMatrices.BasicDataWindowCoord.BasicDataWindowCoord;
		tell It;
			showDataWindow #5585133607992619357 #mesquite.charMatrices.BasicDataWindowMaker.BasicDataWindowMaker;
			tell It;
				getWindow;
				tell It;
					setExplanationSize 30;
					setAnnotationSize 20;
					setFontIncAnnot 0;
					setFontIncExp 0;
					setSize 1180 529;
					setLocation -8 0;
					setFont SanSerif;
					setFontSize 10;
					getToolPalette;
					tell It;
						setTool mesquite.charMatrices.BasicDataWindowMaker.BasicDataWindow.ibeam;
					endTell;
					setActive;
					setTool mesquite.charMatrices.BasicDataWindowMaker.BasicDataWindow.ibeam;
					colorCells  #mesquite.charMatrices.NoColor.NoColor;
					colorRowNames  #mesquite.charMatrices.TaxonGroupColor.TaxonGroupColor;
					colorColumnNames  #mesquite.charMatrices.CharGroupColor.CharGroupColor;
					colorText  #mesquite.charMatrices.NoColor.NoColor;
					setBackground White;
					toggleShowNames on;
					toggleShowTaxonNames on;
					toggleTight off;
					toggleThinRows off;
					toggleShowChanges on;
					toggleSeparateLines off;
					toggleShowStates on;
					toggleAutoWCharNames on;
					toggleAutoTaxonNames off;
					toggleShowDefaultCharNames off;
					toggleConstrainCW on;
					toggleBirdsEye off;
					toggleShowPaleGrid off;
					toggleShowPaleCellColors off;
					toggleShowPaleExcluded off;
					togglePaleInapplicable on;
					toggleShowBoldCellText off;
					toggleAllowAutosize on;
					toggleColorsPanel off;
					toggleDiagonal on;
					setDiagonalHeight 80;
					toggleLinkedScrolling on;
					toggleScrollLinkedTables off;
				endTell;
				showWindow;
				getWindow;
				tell It;
					forceAutosize;
				endTell;
				getEmployee #mesquite.charMatrices.AlterData.AlterData;
				tell It;
					toggleBySubmenus off;
				endTell;
				getEmployee #mesquite.charMatrices.ColorByState.ColorByState;
				tell It;
					setStateLimit 9;
					toggleUniformMaximum on;
				endTell;
				getEmployee #mesquite.charMatrices.ColorCells.ColorCells;
				tell It;
					setColor Red;
					removeColor off;
				endTell;
				getEmployee #mesquite.categ.StateNamesStrip.StateNamesStrip;
				tell It;
					showStrip off;
				endTell;
				getEmployee #mesquite.charMatrices.AnnotPanel.AnnotPanel;
				tell It;
					togglePanel off;
				endTell;
				getEmployee #mesquite.charMatrices.CharReferenceStrip.CharReferenceStrip;
				tell It;
					showStrip off;
				endTell;
				getEmployee #mesquite.charMatrices.QuickKeySelector.QuickKeySelector;
				tell It;
					autotabOff;
				endTell;
				getEmployee #mesquite.charMatrices.SelSummaryStrip.SelSummaryStrip;
				tell It;
					showStrip off;
				endTell;
				getEmployee #mesquite.categ.SmallStateNamesEditor.SmallStateNamesEditor;
				tell It;
					panelOpen true;
				endTell;
			endTell;
		endTell;
		endTell;
end;
